# Supplementary material for: Low intensity vibration of ankle muscles improves balance in elderly persons at high risk of falling
Source: PLoS One. 2018 Mar 26;13(3):e0194720. doi: 10.1371/journal.pone.0194720 (PMC5868830; doi:10.1371/journal.pone.0194720)
Supplement: S1 Table — Participant’s antropometics, test conditions, balance parameters. (XLSX) [file pone.0194720.s001.xlsx]

## Sheet: Sheet1
Patient ID	Patient Condition	Age	Gender (1=m, 2=f)	Height (cm)	Weight (kg)	BMI	Vibration Condition	Ankle Range ML (deg)	Ankle Range AP (deg)	Ankle Sway (deg^2)	Hip Range ML (deg)	Hip Range AP (deg)	Hip Sway (deg^2)	COM Range ML (cm)	COM Range AP (cm)	COM Position (cm^2)	RCI ML	RCI AP
V001	HA	28	2	172.72	90.26	30.2559	30Hz EC	3.09432	2.67918	5.40258	1.14076	3.87386	3.86031	1.09564	1.67762	1.39883	0.585056	0.977484
V001	HA	28	2	172.72	90.26	30.2559	30Hz EO	4.50094	4.098	16.8329	1.12825	4.94497	5.62479	1.51742	2.35678	3.5032	0.466538	0.833722
V001	HA	28	2	172.72	90.26	30.2559	40Hz EC	2.85717	3.31808	6.2822	1.71889	4.61193	4.74689	1.10053	1.65398	1.1608	0.574167	0.631314
V001	HA	28	2	172.72	90.26	30.2559	40Hz EO	2.74878	3.61046	5.81478	1.95745	4.80554	10.2241	0.934727	1.68174	1.04855	0.601438	0.5912
V001	HA	28	2	172.72	90.26	30.2559	no EC	2.21059	1.88179	3.71159	2.22692	3.15947	4.42381	1.05792	1.20828	0.945394	0.80388	0.768615
V001	HA	28	2	172.72	90.26	30.2559	no EO	1.85889	1.39372	2.81452	1.53059	4.74197	6.65863	0.546288	1.05997	0.47045	0.233079	0.729535
V001	HA	28	2	172.72	90.26	30.2559	practice EC	1.50372	1.91177	1.92735	1.21774	2.58474	2.27749	0.633182	1.05342	0.471808	0.659725	0.824989
V001	HA	28	2	172.72	90.26	30.2559	practice EO	0.996463	2.45293	1.53393	1.08239	3.42549	3.48712	0.204114	0.744653	0.075897	0.316164	0.298242
V002	HA	24	2	170.18	77.11	26.6252	30Hz EC	2.7293	6.85178	20.5343	1.94586	3.89049	6.44923	1.01701	3.56807	4.0786	0.673241	0.698354
V002	HA	24	2	170.18	77.11	26.6252	30Hz EO	2.85102	1.72921	3.50316	1.59593	3.35982	3.66043	1.12368	1.25479	0.880716	0.654101	0.879374
V002	HA	24	2	170.18	77.11	26.6252	40Hz EC	2.56281	6.08417	16.6136	1.99195	2.9698	4.67286	0.949882	2.9498	3.1494	0.739178	0.564575
V002	HA	24	2	170.18	77.11	26.6252	40Hz EO	1.91145	4.44082	6.82281	1.3297	2.01381	2.76472	0.795572	1.89653	1.26276	0.751888	0.529357
V002	HA	24	2	170.18	77.11	26.6252	no EC	2.3871	2.29365	4.75795	1.84352	2.50841	4.2227	1.02575	1.33293	1.25546	0.82553	0.906162
V002	HA	24	2	170.18	77.11	26.6252	no EO	1.94734	1.86976	4.22037	1.51434	2.14913	2.95527	0.835156	0.962719	0.949429	0.84903	0.685689
V002	HA	24	2	170.18	77.11	26.6252	practice EC	2.23234	2.3798	5.09388	2.16916	3.33285	5.47048	0.977116	1.54264	1.46992	0.816528	1.02767
V002	HA	24	2	170.18	77.11	26.6252	practice EO	2.36935	2.11699	2.4499	1.27078	1.65321	1.69992	0.886556	0.850173	0.463986	0.756268	0.55886
V003	HA	22	2	160	68	26.5625	30Hz EC	2.12834	1.63688	3.07007	1.20824	2.75556	3.08389	0.790602	0.67261	0.332092	0.634451	0.407902
V003	HA	22	2	160	68	26.5625	30Hz EO	3.58725	1.75997	3.98265	1.31881	4.51606	4.94128	1.16102	0.727378	1.02343	0.602325	0.809173
V003	HA	22	2	160	68	26.5625	40Hz EC	2.66012	3.03004	5.11309	1.1431	3.83672	3.05065	0.8096	1.48662	0.693983	0.536396	0.53205
V003	HA	22	2	160	68	26.5625	40Hz EO	2.54716	6.61919	14.4585	1.37031	5.77395	6.82659	0.909613	3.2105	2.63773	0.609002	0.779087
V003	HA	22	2	160	68	26.5625	no EC	1.82706	1.84867	2.89554	1.47651	3.77054	4.86325	0.66888	1.24155	0.702071	0.697469	0.89422
V003	HA	22	2	160	68	26.5625	no EO	1.70481	1.67587	1.83766	1.21994	1.75631	1.58384	0.647517	0.936225	0.384143	0.723497	0.8103
V003	HA	22	2	160	68	26.5625	practice EC	2.04661	2.12982	4.45031	2.21765	3.19144	7.3686	0.911247	1.06972	0.837288	1.01221	0.510925
V003	HA	22	2	160	68	26.5625	practice EO	1.83069	2.16875	4.64466	0.927775	1.9279	1.33337	0.618198	1.05715	0.726712	0.521945	0.700559
V004	HA	20	1	185.4	65.8	19.1428	30Hz EC	1.98495	1.98563	3.0567	1.83061	3.77807	4.93638	0.805883	1.40162	0.820233	0.636008	0.793419
V004	HA	20	1	185.4	65.8	19.1428	30Hz EO	2.8627	4.32357	10.1264	1.3125	2.85885	3.68601	1.07503	2.25228	1.94956	0.485287	0.631467
V004	HA	20	1	185.4	65.8	19.1428	40Hz EC	1.48381	2.39807	2.35347	2.01768	5.59156	9.22293	0.713043	1.96592	1.25981	0.896619	1.22236
V004	HA	20	1	185.4	65.8	19.1428	40Hz EO	2.58746	1.92117	2.72021	1.064	3.10863	2.59678	0.904221	1.12547	0.764729	0.424455	0.91429
V004	HA	20	1	185.4	65.8	19.1428	no EC	1.53366	1.14083	1.05477	1.83458	4.17939	4.94482	0.686414	0.82192	0.437735	0.882718	0.767058
V004	HA	20	1	185.4	65.8	19.1428	no EO	1.25345	1.43287	0.817091	0.709232	3.14578	2.01989	0.473878	0.842504	0.309578	0.502739	1.00424
V004	HA	20	1	185.4	65.8	19.1428	practice EC	3.25428	2.61374	8.49985	2.0292	4.06041	6.58993	1.28063	1.30387	1.44983	0.553921	0.493446
V004	HA	20	1	185.4	65.8	19.1428	practice EO	2.0116	3.01476	2.82597	0.855801	2.63535	1.72157	0.760124	1.65802	0.688998	0.530923	0.815874
V005	HA	23	1	172.7	74.8	25.0794	30Hz EC	2.34087	4.48018	9.59376	1.15864	1.87038	1.18382	0.848194	1.973	1.43699	0.572346	0.420251
V005	HA	23	1	172.7	74.8	25.0794	30Hz EO	1.98743	4.57255	7.22462	0.914386	1.24726	0.675076	0.675241	2.03375	1.15095	0.561107	0.495106
V005	HA	23	1	172.7	74.8	25.0794	40Hz EC	5.08885	4.93033	15.7248	1.02272	1.35076	1.0149	1.73064	2.15289	2.35413	0.486416	0.496874
V005	HA	23	1	172.7	74.8	25.0794	40Hz EO	2.33158	4.24478	7.34204	0.859007	2.28699	1.58825	0.825302	1.90818	0.908195	0.458821	0.354109
V005	HA	23	1	172.7	74.8	25.0794	no EC	2.2312	3.88129	3.80628	1.68457	1.17234	0.867913	0.970928	1.76096	0.663997	0.649531	0.521824
V005	HA	23	1	172.7	74.8	25.0794	no EO	0.92982	3.30169	2.92755	0.882124	1.06745	0.532221	0.411909	1.41321	0.503529	0.752401	0.402934
V005	HA	23	1	172.7	74.8	25.0794	practice EC	1.14993	1.73924	1.09421	0.988899	1.68397	0.963092	0.42627	0.886798	0.252288	0.593619	0.86502
V005	HA	23	1	172.7	74.8	25.0794	practice EO	0.875139	0.71005	0.343404	0.643142	1.32395	0.438159	0.326862	0.455305	0.0964507	0.582526	1.08699
V006	HA	22	1	177.8	61.2	19.3592	30Hz EC	2.62872	2.09513	4.20825	1.39666	2.61125	2.33005	1.05206	1.0874	0.886365	0.65606	0.659801
V006	HA	22	1	177.8	61.2	19.3592	30Hz EO	1.88887	1.11491	1.32471	0.72436	2.79684	0.97149	0.653326	0.894071	0.282551	0.551877	0.730376
V006	HA	22	1	177.8	61.2	19.3592	40Hz EC	1.15626	1.41233	1.0689	1.04903	3.0153	1.6074	0.47086	1.01359	0.258215	0.760011	0.673322
V006	HA	22	1	177.8	61.2	19.3592	40Hz EO	1.00624	2.00212	1.45363	0.980283	5.33347	3.84511	0.440217	1.73847	0.502878	0.669256	0.978267
V006	HA	22	1	177.8	61.2	19.3592	no EC	1.37022	2.73115	3.76289	1.68039	2.8571	3.20721	0.658138	1.38753	0.890666	0.839055	0.632776
V006	HA	22	1	177.8	61.2	19.3592	no EO	0.99074	1.91797	1.23271	1.33218	2.26805	1.43392	0.339601	1.20013	0.25451	0.601278	0.68197
V006	HA	22	1	177.8	61.2	19.3592	practice EC	1.30411	3.24034	4.81924	2.2948	5.17515	13.771	0.764023	2.16806	2.00332	1.17208	0.93354
V006	HA	22	1	177.8	61.2	19.3592	practice EO	0.748963	2.29813	1.74797	1.20646	3.5005	2.86055	0.310422	1.426	0.419537	0.661599	0.761256
V007	HA	22	2	62	65.3	169.875	30Hz EC	2.01307	1.43907	1.76731	0.975914	2.34111	1.57397	0.712748	0.560412	0.20437	0.63287	0.426856
V007	HA	22	2	62	65.3	169.875	30Hz EO	1.89034	1.34411	2.3464	0.747812	1.2134	0.752299	0.579054	0.605062	0.357255	0.463689	0.782364
V007	HA	22	2	62	65.3	169.875	40Hz EC	2.05172	2.39569	3.63417	0.999536	1.39002	0.989884	0.697782	1.01139	0.551024	0.537933	0.686943
V007	HA	22	2	62	65.3	169.875	40Hz EO	3.88076	1.69922	3.39654	0.72424	2.26256	1.33246	1.12735	0.621678	0.322797	0.485849	0.386702
V007	HA	22	2	62	65.3	169.875	no EC	0.94979	0.840673	0.766676	0.995386	2.12321	1.76831	0.399297	0.676862	0.237744	0.914383	1.01921
V007	HA	22	2	62	65.3	169.875	no EO	0.455922	1.00538	0.40224	0.577813	1.10103	0.497048	0.203943	0.560795	0.0993032	0.844299	1.02141
V007	HA	22	2	62	65.3	169.875	practice EC	1.27047	1.02917	1.19752	1.06008	1.95913	1.37662	0.521553	0.712684	0.301358	0.773531	1.02667
V007	HA	22	2	62	65.3	169.875	practice EO	0.436469	1.03435	0.320696	0.64055	1.12482	0.399145	0.200018	0.600017	0.0766394	0.773241	1.04536
V008	HA	23	2	157.5	51.7	20.8415	30Hz EC	2.80448	3.70668	16.2562	1.61204	4.58646	7.36565	0.912864	2.15609	2.71345	0.446133	0.949126
V008	HA	23	2	157.5	51.7	20.8415	30Hz EO	1.94489	0.874972	0.768011	1.37916	3.24798	3.08936	0.745166	0.724039	0.335392	0.749972	1.03415
V008	HA	23	2	157.5	51.7	20.8415	40Hz EC	2.16672	3.3358	9.33987	1.98441	3.07424	6.33173	0.817589	1.34353	1.19642	0.651704	0.412117
V008	HA	23	2	157.5	51.7	20.8415	40Hz EO	3.00879	2.32055	8.23172	1.31972	4.52756	3.11906	1.04746	1.51384	1.53985	0.5809	0.88772
V008	HA	23	2	157.5	51.7	20.8415	no EC	1.65354	1.21967	2.03378	1.7353	2.72597	3.94175	0.694825	0.753821	0.53991	0.930459	0.8762
V008	HA	23	2	157.5	51.7	20.8415	no EO	1.05199	1.09707	1.29447	1.39678	4.04135	4.2656	0.451758	0.729114	0.348285	0.930434	0.738778
V008	HA	23	2	157.5	51.7	20.8415	practice EC	1.28827	2.45127	3.21917	1.83224	3.43728	7.50281	0.620265	1.46486	1.0629	1.1508	1.08417
V008	HA	23	2	157.5	51.7	20.8415	practice EO	2.1347	1.43498	2.25204	1.71244	3.39778	4.00991	0.837955	0.805026	0.556371	0.848363	0.821473
V009	FR	76	1	172.7	95.3	31.9527	30Hz EC	2.67311	2.42647	3.72474	1.71574	5.48229	9.03258	0.998208	1.50188	1.1931	0.653567	0.90966
V009	FR	76	1	172.7	95.3	31.9527	30Hz EO	4.32128	5.41029	10.2365	1.4489	6.18156	8.58515	1.45545	2.24805	2.04017	0.544557	0.731076
V009	FR	76	1	172.7	95.3	31.9527	40Hz EC	2.00183	2.38148	3.53251	1.80911	3.37779	4.5649	0.712423	1.36986	0.923871	0.659562	0.911846
V009	FR	76	1	172.7	95.3	31.9527	40Hz EO	2.53315	1.45035	3.24554	1.20679	3.04509	2.35345	0.809173	0.838383	0.613509	0.479481	0.702501
V009	FR	76	1	172.7	95.3	31.9527	no EC	2.72444	3.11986	4.6796	1.62871	4.19715	6.10627	0.891442	1.1095	0.903652	0.60823	0.633112
V009	FR	76	1	172.7	95.3	31.9527	no EO	3.72964	3.98708	9.42291	2.00693	3.12646	4.37802	1.41765	1.74416	1.58875	0.592229	0.540433
V009	FR	76	1	172.7	95.3	31.9527	practice EC	2.74529	3.24557	6.78923	1.76385	2.61865	3.9837	0.997234	1.62152	1.36975	0.647988	0.684127
V009	FR	76	1	172.7	95.3	31.9527	practice EO	4.1075	4.21954	15.0652	2.02382	5.19815	6.9157	1.6162	2.0013	2.39349	0.61364	0.477638
V010	FR	91	2	162.6	54	20.4246	30Hz EC	1.41387	1.75064	2.35345	1.13468	3.66757	3.02264	0.506533	0.775353	0.361667	0.661842	0.529836
V010	FR	91	2	162.6	54	20.4246	30Hz EO	1.70881	0.68426	0.688398	0.830899	1.49143	0.743128	0.529805	0.498298	0.159284	0.506084	1.09718
V010	FR	91	2	162.6	54	20.4246	40Hz EC	2.21659	1.91413	3.22327	1.88427	4.05443	10.3093	0.872101	1.48529	1.18422	0.863967	0.992249
V010	FR	91	2	162.6	54	20.4246	40Hz EO	1.96946	1.31533	1.29448	0.977105	1.6952	1.00799	0.648659	0.583802	0.217179	0.495433	0.73701
V010	FR	91	2	162.6	54	20.4246	no EC	1.48829	1.635	1.4636	1.43957	4.32476	5.27151	0.608666	1.25161	0.557989	0.852416	0.948676
V010	FR	91	2	162.6	54	20.4246	no EO	1.36492	1.38058	1.40197	0.955348	2.36912	1.58551	0.482408	0.981271	0.371488	0.749544	1.10366
V010	FR	91	2	162.6	54	20.4246	practice EC	1.58717	1.60773	1.6125	1.49428	3.55601	3.97532	0.607245	0.896302	0.396364	0.776236	0.744297
V010	FR	91	2	162.6	54	20.4246	practice EO	1.411	1.80729	1.85706	1.33844	2.27249	2.30529	0.610318	0.924504	0.419778	0.890592	0.727743
V011	FR	89	2	157.5	44	17.7375	30Hz EC	1.29396	1.52323	0.882828	1.08172	3.22311	3.14846	0.396373	0.990708	0.254754	0.627438	1.13779
V011	FR	89	2	157.5	44	17.7375	30Hz EO	1.0188	1.47024	0.952058	1.7548	3.10328	4.36196	0.466856	1.06568	0.37127	0.963998	1.10852
V011	FR	89	2	157.5	44	17.7375	40Hz EC	1.74986	1.22969	1.08703	1.29926	2.71381	2.48924	0.598413	0.830077	0.251621	0.601032	0.82144
V011	FR	89	2	157.5	44	17.7375	40Hz EO	1.981	2.74449	2.94074	1.80518	3.66847	4.50921	0.73349	1.53244	0.609781	0.738916	0.796122
V011	FR	89	2	157.5	44	17.7375	no EC	1.17673	1.83671	1.49586	1.32712	3.05345	2.63372	0.450546	1.11203	0.329248	0.785051	0.811518
V011	FR	89	2	157.5	44	17.7375	no EO	1.4036	1.43995	0.732071	1.27667	2.47551	2.45441	0.387738	0.879041	0.165337	0.496283	0.976664
V011	FR	89	2	157.5	44	17.7375	practice EC	1.02138	2.09456	1.68498	0.732941	3.05659	1.8098	0.345931	1.18968	0.319738	0.624271	0.843282
V011	FR	89	2	157.5	44	17.7375	practice EO	1.2015	0.849989	0.644977	1.01911	2.31321	1.79643	0.44912	0.735622	0.193967	0.749583	1.02015
V012	FR	71	1	185.4	65.5	19.0556	30Hz EC	2.00002	3.50553	4.0095	1.76547	2.56826	4.09859	0.976604	1.9508	1.2054	0.957223	0.723477
V012	FR	71	1	185.4	65.5	19.0556	30Hz EO	1.22473	3.14132	1.9402	1.99933	3.85294	5.74001	0.761895	1.48503	0.66202	1.03648	0.676355
V012	FR	71	1	185.4	65.5	19.0556	40Hz EC	2.08226	4.43855	7.57999	2.20471	2.72954	4.67444	0.964851	2.56232	2.04741	0.839392	0.706382
V012	FR	71	1	185.4	65.5	19.0556	40Hz EO	2.72671	4.23438	7.25446	1.82163	2.35251	2.85048	1.0283	2.32451	1.40562	0.604528	0.517917
V012	FR	71	1	185.4	65.5	19.0556	no EC	1.9983	3.27472	4.50387	1.57017	3.0851	3.4524	0.874945	2.12964	1.31365	0.798391	0.853387
V012	FR	71	1	185.4	65.5	19.0556	no EO	1.47552	2.63812	2.88603	1.42865	3.30065	4.97304	0.653642	1.64191	0.755483	0.670394	0.736864
V012	FR	71	1	185.4	65.5	19.0556	practice EC	2.71105	4.54642	9.40637	2.25315	3.29101	6.0464	1.26323	2.60427	2.64783	0.829632	0.780016
V012	FR	71	1	185.4	65.5	19.0556	practice EO	1.51907	2.59858	2.60793	1.37445	2.47139	2.3462	0.669878	1.57811	0.756304	0.794367	0.81963
V013	FR	93	2	152.4	45.4	19.5473	30Hz EC	2.36881	1.61892	1.99965	1.90173	6.275	6.72853	0.850737	1.54064	0.697775	0.699789	1.10023
V013	FR	93	2	152.4	45.4	19.5473	30Hz EO	2.11198	1.66021	2.09694	2.11585	3.0395	3.58592	0.613621	0.991631	0.386186	0.588202	0.840882
V013	FR	93	2	152.4	45.4	19.5473	40Hz EC	2.30574	1.61393	2.08399	2.14515	6.19011	12.0975	0.87702	1.3037	0.955428	0.840423	0.920199
V013	FR	93	2	152.4	45.4	19.5473	40Hz EO	1.58469	2.12798	1.7028	0.855226	2.40186	1.35142	0.516816	0.986434	0.274153	0.604173	0.728407
V013	FR	93	2	152.4	45.4	19.5473	no EC	2.37607	1.93284	2.22905	1.91473	5.28073	7.6289	0.872284	1.19222	0.643449	0.893363	0.856278
V013	FR	93	2	152.4	45.4	19.5473	no EO	1.24588	1.59373	1.38303	1.44714	5.0464	5.07304	0.445946	1.36732	0.51136	0.801095	1.1653
V013	FR	93	2	152.4	45.4	19.5473	practice EC	2.63217	2.72509	4.40794	2.41178	9.31316	16.8513	1.02455	1.63274	1.25989	0.877974	0.804714
V013	FR	93	2	152.4	45.4	19.5473	practice EO	2.4849	1.75973	2.50769	2.38772	3.68292	5.95116	0.967451	1.05842	0.660655	0.789897	0.914937
V014	FR	87	2	162.6	64.9	24.5473	30Hz EC	3.30388	2.15792	4.18143	2.11064	3.31932	5.85329	1.18877	1.08233	0.976816	0.693891	0.854076
V014	FR	87	2	162.6	64.9	24.5473	30Hz EO	1.40814	1.84249	2.38071	1.25579	2.59649	2.90586	0.540444	0.823841	0.271394	0.53579	0.409499
V014	FR	87	2	162.6	64.9	24.5473	40Hz EC	2.85981	2.05076	4.35113	2.72122	3.18288	5.81095	1.18001	1.3317	0.943007	0.743267	0.785177
V014	FR	87	2	162.6	64.9	24.5473	40Hz EO	3.10207	1.52452	3.3807	1.1375	2.8012	2.13238	1.02004	0.93228	0.68662	0.490948	0.925017
V014	FR	87	2	162.6	64.9	24.5473	no EC	2.11579	2.46467	5.0224	2.3595	5.04768	8.62693	0.965528	1.65695	1.2258	0.872515	0.778144
V014	FR	87	2	162.6	64.9	24.5473	no EO	1.32984	1.21458	1.91869	1.16271	1.82665	1.38907	0.504318	0.675444	0.367689	0.586788	0.80371
V014	FR	87	2	162.6	64.9	24.5473	practice EC	3.87718	2.67758	6.16053	4.46846	4.25044	11.9078	1.76195	1.35199	1.6798	0.973323	0.830973
V014	FR	87	2	162.6	64.9	24.5473	practice EO	1.93639	1.5914	2.47188	1.64036	2.17729	2.71797	0.802551	0.782489	0.457388	0.6043	0.730054
V015	FR	84	2	157.5	65.8	26.5256	30Hz EC	2.65642	1.77318	3.62133	0.812354	2.80269	1.67213	0.83072	1.04162	0.654747	0.502969	0.836049
V015	FR	84	2	157.5	65.8	26.5256	30Hz EO	1.08757	1.85102	1.22012	0.883897	3.13532	2.25101	0.388475	1.14589	0.335159	0.70387	1.13919
V015	FR	84	2	157.5	65.8	26.5256	40Hz EC	2.17003	1.99179	2.20145	0.942049	2.93457	2.02604	0.743934	1.13425	0.46977	0.527851	0.977202
V015	FR	84	2	157.5	65.8	26.5256	40Hz EO	1.15681	2.13012	1.71527	0.974143	3.96442	3.7296	0.454221	1.30421	0.48192	0.735975	1.02872
V015	FR	84	2	157.5	65.8	26.5256	no EC	2.19382	1.92447	2.5022	1.71872	3.5863	3.77972	0.903206	1.22611	0.678971	0.811727	1.10281
V015	FR	84	2	157.5	65.8	26.5256	no EO	1.90395	3.47455	3.35305	1.8555	7.18994	6.49519	0.728013	1.07454	0.645261	0.842286	0.627771
V015	FR	84	2	157.5	65.8	26.5256	practice EC	1.55566	2.24528	2.8123	1.31919	2.3505	2.29202	0.633591	1.30734	0.603938	0.835171	0.839464
V015	FR	84	2	157.5	65.8	26.5256	practice EO	1.43059	1.12027	0.816942	1.27003	2.47815	2.08684	0.564929	0.70635	0.289899	0.841588	1.13941
V016	FR	65	1	182.9	81.6	24.3929	30Hz EC	2.33848	3.49068	6.91945	1.92005	5.17556	8.99922	0.992526	2.31741	1.84615	0.67304	0.815104
V016	FR	65	1	182.9	81.6	24.3929	30Hz EO	2.83643	5.26321	7.56846	2.84462	4.44304	5.61052	1.28623	2.28653	1.74813	0.685789	0.668689
V016	FR	65	1	182.9	81.6	24.3929	40Hz EC	3.45595	5.03707	14.4926	3.21208	4.88688	10.9908	1.48018	3.07751	3.66582	0.751585	0.722683
V016	FR	65	1	182.9	81.6	24.3929	40Hz EO	1.9868	3.24571	4.61242	1.23661	1.67366	1.61112	0.821385	1.2281	0.758363	0.677615	0.351684
V016	FR	65	1	182.9	81.6	24.3929	no EC	2.53581	3.28633	6.98476	1.16716	2.44667	2.82954	1.05151	1.79157	1.74473	0.647431	0.836104
V016	FR	65	1	182.9	81.6	24.3929	no EO	1.53752	2.61451	4.0343	0.886094	1.62882	1.20248	0.668542	1.30946	0.892206	0.694345	0.629537
V016	FR	65	1	182.9	81.6	24.3929	practice EC	2.99921	6.07338	12.955	2.37634	5.66223	7.78602	1.41762	2.99757	3.33761	0.765247	0.748365
V016	FR	65	1	182.9	81.6	24.3929	practice EO	1.12631	2.06611	2.0651	0.919676	1.8113	1.26541	0.474934	0.656795	0.274815	0.661437	0.265804
V017	FR	88	2	157.5	54.4	21.93	30Hz EC	1.92395	2.19604	4.24813	1.93492	5.53345	11.1047	0.837265	1.45603	1.12378	0.947799	0.796006
V017	FR	88	2	157.5	54.4	21.93	30Hz EO	2.20788	2.06046	3.71941	2.30295	4.12188	8.44303	0.894167	1.34466	0.99807	0.826572	0.942495
V017	FR	88	2	157.5	54.4	21.93	40Hz EC	2.5733	2.88789	3.58298	2.79619	9.57435	23.4018	1.07935	1.78497	1.10879	0.939249	0.727448
V017	FR	88	2	157.5	54.4	21.93	40Hz EO	1.14936	1.35916	1.2606	1.84396	3.60197	6.10637	0.555517	0.835914	0.36376	1.06159	0.706117
V017	FR	88	2	157.5	54.4	21.93	no EC	1.78166	2.55232	3.97405	2.22766	5.06301	8.84635	0.721222	1.16384	0.757449	0.640265	0.693086
V017	FR	88	2	157.5	54.4	21.93	no EO	1.92077	1.1385	2.46537	1.17802	1.74339	1.94645	0.705565	0.567231	0.305737	0.689123	0.426797
V017	FR	88	2	157.5	54.4	21.93	practice EC	2.34656	1.16631	1.713	2.3245	7.64214	13.2147	0.885122	1.64769	1.0402	0.900482	0.923843
V017	FR	88	2	157.5	54.4	21.93	practice EO	2.13763	1.23507	1.92121	2.14934	3.31157	5.40414	0.926837	1.01741	0.718183	0.851708	1.1243
V018	FR	92	2	165.1	70.3	25.7906	30Hz EC	2.29903	1.83799	3.26154	2.20232	4.26107	7.14667	1.03906	1.21704	1.05273	0.813797	1.03847
V018	FR	92	2	165.1	70.3	25.7906	30Hz EO	2.03328	1.49023	1.65624	1.8733	3.59067	7.66495	0.698109	1.02393	0.716443	0.778145	1.00541
V018	FR	92	2	165.1	70.3	25.7906	40Hz EC	2.34959	2.02793	4.21301	2.46598	3.95415	7.00791	1.07536	0.883228	0.830164	0.898411	0.567321
V018	FR	92	2	165.1	70.3	25.7906	40Hz EO	1.74454	1.1858	1.5165	1.37024	2.46365	2.29317	0.679441	0.65462	0.429461	0.590965	1.08593
V018	FR	92	2	165.1	70.3	25.7906	no EC	3.95135	2.46711	6.40114	2.88271	6.07065	16.1067	1.66597	1.94522	2.21883	0.896925	0.935146
V018	FR	92	2	165.1	70.3	25.7906	no EO	0.992218	1.26418	0.753369	0.924133	3.31908	2.22787	0.408999	0.584508	0.18747	0.85744	0.667031
V018	FR	92	2	165.1	70.3	25.7906	practice EC	3.59601	2.58446	5.88831	2.74326	4.42173	7.52767	1.51162	1.57943	1.39178	0.751807	0.820102
V018	FR	92	2	165.1	70.3	25.7906	practice EO	2.38562	1.28557	2.29911	2.78522	3.36617	9.30648	1.14643	0.880095	1.01685	1.06579	1.02337
V019	HA	72	2	160.02	57.15	22.3186	30Hz EC	2.1122	2.81868	5.23998	0.942522	1.26052	1.04443	0.745625	1.19467	0.735572	0.581253	0.50937
V019	HA	72	2	160.02	57.15	22.3186	30Hz EO	1.35055	2.40721	3.34167	1.05345	0.870023	0.757423	0.528893	1.00514	0.482555	0.540954	0.584027
V019	HA	72	2	160.02	57.15	22.3186	40Hz EC	2.74575	2.58852	3.17985	1.0576	1.55874	1.50154	0.771586	1.22215	0.467844	0.462371	0.682755
V019	HA	72	2	160.02	57.15	22.3186	40Hz EO	3.60525	2.70713	7.22878	1.20216	0.879677	0.655475	1.01364	1.10265	0.83813	0.386024	0.493926
V019	HA	72	2	160.02	57.15	22.3186	no EC	1.11004	1.9399	1.92508	0.898535	1.58538	1.16458	0.429602	0.831655	0.298973	0.693165	0.523636
V019	HA	72	2	160.02	57.15	22.3186	no EO	1.22628	1.63292	2.2005	0.779253	0.628329	0.355017	0.34274	0.709648	0.228552	0.315631	0.483938
V019	HA	72	2	160.02	57.15	22.3186	practice EC	1.47373	1.49727	1.35335	0.831961	1.67119	0.886575	0.522566	0.791185	0.252579	0.639144	0.768939
V019	HA	72	2	160.02	57.15	22.3186	practice EO	0.796974	0.982294	0.491941	1.22447	1.18629	0.863663	0.380262	0.496076	0.11202	0.967009	0.652039
V020	HA	74	2	154.94	53.07	22.1066	30Hz EC	3.63289	2.21843	4.16795	1.05603	2.37833	2.17575	1.05076	1.05444	0.584525	0.526044	0.620799
V020	HA	74	2	154.94	53.07	22.1066	30Hz EO	2.67553	2.22084	6.00198	1.09035	1.90754	1.75093	0.815848	0.901294	0.720682	0.474228	0.518984
V020	HA	74	2	154.94	53.07	22.1066	40Hz EC	2.65868	1.65039	2.4896	0.781158	2.00923	1.25912	0.79914	0.81868	0.475337	0.519324	0.99044
V020	HA	74	2	154.94	53.07	22.1066	40Hz EO	2.78425	1.51388	2.43608	1.09704	1.35309	1.12754	0.832072	0.702128	0.315245	0.478231	0.596483
V020	HA	74	2	154.94	53.07	22.1066	no EC	1.11008	1.9529	1.30306	1.18408	1.85719	1.56869	0.401173	0.77181	0.220953	0.519214	0.848692
V020	HA	74	2	154.94	53.07	22.1066	no EO	2.59383	1.71481	4.04542	0.749164	1.61779	0.897796	0.845562	0.833228	0.572048	0.494051	0.675339
V020	HA	74	2	154.94	53.07	22.1066	practice EC	1.3533	3.34373	4.7823	1.00656	2.208	1.35594	0.491325	1.36336	0.656076	0.667011	0.483609
V020	HA	74	2	154.94	53.07	22.1066	practice EO	1.37343	1.67714	2.92523	0.953812	0.990842	0.644136	0.493988	0.688478	0.346072	0.55269	0.424843
V021	HA	70	2	157.48	56.99	22.9799	30Hz EC	1.82634	1.61759	2.13291	1.33858	1.75187	1.61165	0.732461	0.925199	0.40132	0.632207	0.834916
V021	HA	70	2	157.48	56.99	22.9799	30Hz EO	1.58488	1.01194	1.29433	0.99253	1.9405	1.70649	0.579113	0.645613	0.3149	0.676538	1.00301
V021	HA	70	2	157.48	56.99	22.9799	40Hz EC	2.28567	2.78557	3.20251	1.35104	1.73237	1.9796	0.762658	1.07592	0.406999	0.632818	0.423231
V021	HA	70	2	157.48	56.99	22.9799	40Hz EO	1.76842	2.15094	2.48389	1.48096	1.34841	1.46781	0.6431	0.992576	0.338382	0.533536	0.567876
V021	HA	70	2	157.48	56.99	22.9799	no EC	1.31707	0.759784	1.01347	0.894996	1.43166	0.963087	0.490332	0.442161	0.22496	0.686635	0.96897
V021	HA	70	2	157.48	56.99	22.9799	no EO	0.883835	1.17379	0.635402	0.758749	1.57024	0.675378	0.355036	0.691924	0.142197	0.622741	1.09053
V021	HA	70	2	157.48	56.99	22.9799	practice EC	2.09824	1.51471	3.1776	1.78925	1.85426	2.52025	0.83064	0.791737	0.581129	0.770126	0.673185
V021	HA	70	2	157.48	56.99	22.9799	practice EO	1.49998	1.78374	3.91384	1.60114	1.49916	2.40429	0.637547	0.91393	0.841534	0.892422	0.818533
V022	HA	78	1	180.24	75.29	23.1758	30Hz EC	1.16907	1.74551	1.13993	1.40596	2.61651	2.26286	0.593357	0.801119	0.297238	0.913943	0.61658
V022	HA	78	1	180.24	75.29	23.1758	30Hz EO	1.59458	1.97459	1.61391	0.8202	2.60517	1.48008	0.660578	1.36151	0.44516	0.678341	0.898538
V022	HA	78	1	180.24	75.29	23.1758	40Hz EC	1.90771	3.11172	3.10455	1.09669	5.52332	4.56125	0.662471	1.8599	0.824293	0.638496	0.791333
V022	HA	78	1	180.24	75.29	23.1758	40Hz EO	2.18791	1.99405	2.27164	1.84948	2.72149	2.62028	0.846725	1.21008	0.559054	0.636368	0.769781
V022	HA	78	1	180.24	75.29	23.1758	no EC	1.23749	1.33803	1.08093	1.90286	2.93373	4.21274	0.680871	0.799355	0.408886	1.07568	0.741167
V022	HA	78	1	180.24	75.29	23.1758	no EO	0.728353	0.994119	0.615232	1.13001	2.57436	2.24204	0.357049	0.966555	0.27541	0.846408	1.03613
V022	HA	78	1	180.24	75.29	23.1758	practice EC	1.21253	1.15916	1.50334	1.61287	3.18336	4.69424	0.646559	1.11483	0.738123	1.02213	1.16842
V022	HA	78	1	180.24	75.29	23.1758	practice EO	0.902207	0.621875	0.35301	1.3262	2.17286	2.09413	0.442702	0.663153	0.228075	1.00888	1.22716
V023	HA	74	1	175.26	72.57	23.6261	30Hz EC	2.4254	1.85075	2.68867	1.12029	1.21129	0.985275	0.940942	0.808913	0.528954	0.659062	0.618265
V023	HA	74	1	175.26	72.57	23.6261	30Hz EO	1.3732	2.86519	4.06096	0.736126	2.8645	2.05586	0.532071	1.7942	0.908168	0.55261	0.926564
V023	HA	74	1	175.26	72.57	23.6261	40Hz EC	1.45546	2.80285	3.02709	0.998323	1.8945	1.54836	0.568789	1.49901	0.69324	0.706011	0.77095
V023	HA	74	1	175.26	72.57	23.6261	40Hz EO	1.88824	2.90318	2.19803	0.765799	1.84953	1.19971	0.688656	1.5819	0.509765	0.623748	0.872601
V023	HA	74	1	175.26	72.57	23.6261	no EC	1.50807	3.3877	5.75449	1.94461	1.99168	2.84278	0.741567	1.68889	1.28028	0.93081	0.537741
V023	HA	74	1	175.26	72.57	23.6261	no EO	1.09358	2.71059	2.8359	1.09872	3.03251	3.95802	0.523345	1.63449	0.900446	0.913605	0.945259
V023	HA	74	1	175.26	72.57	23.6261	practice EC	1.58702	2.91222	4.47178	1.09812	2.46891	1.79404	0.684129	1.66635	1.0258	0.654908	0.835735
V023	HA	74	1	175.26	72.57	23.6261	practice EO	0.823886	2.61834	1.58347	0.652529	2.46848	1.17252	0.374517	1.16945	0.344906	0.772545	0.628568
V024	HA	74	2	172.1	64.41	21.7466	30Hz EC	2.66673	2.24266	6.23342	0.941522	12.1711	9.17485	0.898217	2.93543	2.23151	0.478826	0.894771
V024	HA	74	2	172.1	64.41	21.7466	30Hz EO	1.479	2.52963	2.91085	1.70888	6.91253	8.59703	0.493051	2.21623	0.793906	0.41999	1.08281
V024	HA	74	2	172.1	64.41	21.7466	40Hz EC	2.16318	2.56347	4.61763	1.28694	12.024	17.6088	0.647646	3.09361	2.22018	0.459523	1.08761
V024	HA	74	2	172.1	64.41	21.7466	40Hz EO	1.25029	2.18308	1.90813	1.17105	13.995	6.89075	0.473272	3.26807	0.705361	0.746465	0.88333
V024	HA	74	2	172.1	64.41	21.7466	no EC	0.868616	2.06012	1.04325	1.61929	4.29462	6.49918	0.328793	1.60082	0.380709	0.684127	0.978107
V024	HA	74	2	172.1	64.41	21.7466	no EO	2.22959	1.51936	2.19269	1.1718	3.04121	2.13131	0.871788	1.08458	0.509861	0.631232	0.777464
V024	HA	74	2	172.1	64.41	21.7466	practice EC	0.935249	1.13877	0.930948	0.875556	1.77643	1.06833	0.376044	0.647857	0.208851	0.625948	0.80529
V024	HA	74	2	172.1	64.41	21.7466	practice EO	1.75755	0.808731	0.985296	0.968524	1.15085	0.71517	0.62653	0.505838	0.214334	0.497997	0.963958
V025	HA	75	2	154.94	69.85	29.0964	30Hz EC	1.25353	1.9352	1.41773	1.15558	3.38937	2.71807	0.4724	1.1616	0.385472	0.835324	1.07866
V025	HA	75	2	154.94	69.85	29.0964	30Hz EO	1.05776	1.48286	1.1255	1.3903	3.06973	3.1345	0.495144	0.87672	0.295774	0.958587	0.801952
V025	HA	75	2	154.94	69.85	29.0964	40Hz EC	1.90291	1.58257	1.83514	1.14393	1.77628	1.57614	0.702137	0.729411	0.345397	0.796757	0.71806
V025	HA	75	2	154.94	69.85	29.0964	40Hz EO	1.14871	1.56084	1.12162	1.02132	1.66218	1.58007	0.420064	0.853336	0.258657	0.846531	0.892786
V025	HA	75	2	154.94	69.85	29.0964	no EC	1.85764	1.24742	1.67034	1.59829	2.72527	3.63582	0.739217	0.890015	0.494915	0.844958	1.07756
V025	HA	75	2	154.94	69.85	29.0964	no EO	0.981132	1.54884	1.15587	0.933093	1.95748	1.29415	0.404398	0.81601	0.242808	0.844849	0.799602
V025	HA	75	2	154.94	69.85	29.0964	practice EC	2.84369	1.97056	4.8997	2.67002	3.05978	5.47209	1.19873	1.16933	1.12025	0.924184	0.872969
V025	HA	75	2	154.94	69.85	29.0964	practice EO	1.1912	0.872385	1.02181	1.0664	2.41056	2.28392	0.448397	0.723454	0.332176	0.719228	1.22104
V026	HA	73	2	152.4	58.05	24.9938	30Hz EC	2.60723	2.6312	3.62345	1.03274	2.9277	2.53301	0.859567	1.0789	0.55457	0.576721	0.704205
V026	HA	73	2	152.4	58.05	24.9938	30Hz EO	1.42054	2.97359	3.41303	1.35283	2.3299	2.44074	0.567595	1.21994	0.57943	0.832283	0.617756
V026	HA	73	2	152.4	58.05	24.9938	40Hz EC	2.56378	3.22993	5.15772	1.54064	2.1115	2.37449	0.888268	1.44095	0.830098	0.666449	0.705165
V026	HA	73	2	152.4	58.05	24.9938	40Hz EO	3.23801	3.24902	6.26688	0.965838	3.05684	1.6386	0.996511	1.53262	1.01304	0.518464	0.886068
V026	HA	73	2	152.4	58.05	24.9938	no EC	1.81991	3.70377	5.07411	1.64295	4.08703	3.41822	0.599483	2.07188	0.894032	0.642781	0.853162
V026	HA	73	2	152.4	58.05	24.9938	no EO	1.48869	2.88196	4.14001	1.04126	2.03342	1.8245	0.488878	1.175	0.574059	0.654457	0.54182
V026	HA	73	2	152.4	58.05	24.9938	practice EC	2.23666	1.65838	2.84242	1.68625	2.33297	2.28851	0.805481	0.896827	0.575325	0.698317	0.990905
V026	HA	73	2	152.4	58.05	24.9938	practice EO	1.81202	3.77371	3.81196	1.30354	3.13637	2.85588	0.694346	1.58253	0.638547	0.786933	0.63968
V027	HY	26	1	177.8	49.89	15.7816	30Hz EC	1.27836	1.60087	1.14147	0.73899	1.67639	0.837541	0.445125	0.843738	0.268343	0.554964	0.865281
V027	HY	26	1	177.8	49.89	15.7816	30Hz EO	1.59307	3.78166	7.55701	0.644644	2.12267	1.22646	0.52818	1.72915	1.12973	0.346497	0.596918
V027	HY	26	1	177.8	49.89	15.7816	40Hz EC	1.17954	2.09676	2.31361	0.58661	2.72668	1.74267	0.394102	0.633657	0.201599	0.334182	0.362321
V027	HY	26	1	177.8	49.89	15.7816	40Hz EO	1.28656	3.43257	2.12618	0.654082	3.29737	1.63007	0.494514	1.03966	0.214723	0.52564	0.342418
V027	HY	26	1	177.8	49.89	15.7816	no EC	0.649415	1.13913	0.669853	0.88414	2.08281	1.11757	0.318439	0.655285	0.185159	0.923798	0.699972
V027	HY	26	1	177.8	49.89	15.7816	no EO	0.365295	1.48147	0.475225	0.589427	2.15318	1.08543	0.158918	0.433768	0.0505964	0.619398	0.324702
V027	HY	26	1	177.8	49.89	15.7816	practice EC	0.639965	1.98727	0.723886	0.626049	1.62515	0.802463	0.284886	0.779706	0.132072	0.8138	0.413225
V027	HY	26	1	177.8	49.89	15.7816	practice EO	0.704978	1.60812	0.784333	0.815238	2.37931	1.70266	0.331326	0.613142	0.108656	0.887359	0.334038
V028	HY	23	1	187.62	104.32	29.6353	30Hz EC	2.1233	2.64627	3.16474	1.43024	3.06795	4.09526	0.961244	1.5603	1.10194	0.762722	0.950308
V028	HY	23	1	187.62	104.32	29.6353	30Hz EO	2.46394	3.2263	4.81321	0.933637	2.90035	2.35765	0.96155	1.5195	0.964291	0.538973	0.587133
V028	HY	23	1	187.62	104.32	29.6353	40Hz EC	2.0458	3.22146	4.53443	2.00792	2.5091	4.20888	1.02886	1.67372	0.981614	0.873211	0.44328
V028	HY	23	1	187.62	104.32	29.6353	40Hz EO	2.62707	2.73463	5.7329	1.5724	3.58438	5.2026	1.09881	0.675126	0.563615	0.654472	0.266877
V028	HY	23	1	187.62	104.32	29.6353	no EC	2.13785	1.32935	2.76895	1.96722	1.85158	3.16436	1.08042	0.61656	0.635066	0.837261	0.531584
V028	HY	23	1	187.62	104.32	29.6353	no EO	1.51246	1.19876	2.14133	1.15059	1.6149	1.56505	0.698888	0.755219	0.66802	0.743744	0.949757
V028	HY	23	1	187.62	104.32	29.6353	practice EC	1.92104	1.40751	1.85619	1.34195	2.66568	2.56926	0.902757	1.08302	0.650112	0.756349	0.92205
V028	HY	23	1	187.62	104.32	29.6353	practice EO	1.19189	1.00078	0.722834	0.953511	1.92848	1.30022	0.543459	0.660919	0.307666	0.754064	1.03857
V029	HA	68	1	180.34	76.2	23.4299	30Hz EC	1.14782	1.57174	0.962206	1.02142	2.08666	1.30262	0.430621	0.992807	0.286458	0.685549	1.00145
V029	HA	68	1	180.34	76.2	23.4299	30Hz EO	2.0618	3.12308	4.21775	0.630976	1.87383	0.883692	0.707443	1.60576	0.782529	0.488755	0.648453
V029	HA	68	1	180.34	76.2	23.4299	40Hz EC	2.33107	4.05743	8.1977	1.68064	2.42805	2.44263	0.907543	2.14601	1.73153	0.631556	0.666969
V029	HA	68	1	180.34	76.2	23.4299	40Hz EO	1.88925	1.50307	1.7381	0.921719	2.57226	1.70817	0.711857	0.919223	0.452668	0.530571	0.850206
V029	HA	68	1	180.34	76.2	23.4299	no EC	1.15357	2.12971	2.24677	0.82958	2.96439	1.38772	0.485071	1.35796	0.465085	0.708671	0.568739
V029	HA	68	1	180.34	76.2	23.4299	no EO	1.12648	0.938458	0.846136	1.3479	1.67592	1.58593	0.526544	0.708932	0.303762	0.857203	1.00269
V029	HA	68	1	180.34	76.2	23.4299	practice EC	1.10973	0.94798	0.708472	0.858886	2.0725	1.25492	0.495726	0.724807	0.236447	0.760511	0.895593
V029	HA	68	1	180.34	76.2	23.4299	practice EO	1.13777	0.787289	0.647108	1.48864	1.52256	1.36907	0.555859	0.621149	0.262124	0.956497	1.10449
V030	HA	71	2	162.56	63.5	24.0296	30Hz EC	1.58879	2.87011	2.65666	1.1092	2.59606	1.95275	0.554697	1.59584	0.556299	0.660465	0.881739
V030	HA	71	2	162.56	63.5	24.0296	30Hz EO	1.43816	1.97472	2.18198	1.20217	1.80233	1.38429	0.568768	0.897494	0.425432	0.798703	0.655505
V030	HA	71	2	162.56	63.5	24.0296	40Hz EC	2.29159	1.94378	3.7311	2.14893	2.09296	2.56589	0.798875	0.951531	0.617534	0.491177	0.762826
V030	HA	71	2	162.56	63.5	24.0296	40Hz EO	1.67098	2.54377	2.92468	1.04784	1.73995	1.4493	0.528543	1.3102	0.498271	0.533855	0.772414
V030	HA	71	2	162.56	63.5	24.0296	no EC	1.60499	2.2177	3.75448	1.47526	3.39765	3.66544	0.609999	1.24643	0.702217	0.759704	0.627544
V030	HA	71	2	162.56	63.5	24.0296	no EO	1.4317	1.42637	1.68606	0.976918	1.29842	1.15069	0.546055	0.700973	0.272166	0.704901	0.532563
V030	HA	71	2	162.56	63.5	24.0296	practice EC	2.15459	3.89779	8.5428	1.56974	2.80058	3.76541	0.879477	2.0419	1.55226	0.662684	0.704026
V030	HA	71	2	162.56	63.5	24.0296	practice EO	1.26344	1.72565	2.12334	1.2554	1.65464	1.36146	0.517866	0.952858	0.419206	0.759081	0.705561
